# Supplementary material for: Selected Class of Enamides Bearing Nitro Functionality as Dual-Acting with Highly Selective Monoamine Oxidase-B and BACE1 Inhibitors
Source: Molecules. 2021 Oct 3;26(19):6004. doi: 10.3390/molecules26196004 (PMC8512054; doi:10.3390/molecules26196004)
Supplement: Supplementary file 1 [file molecules-26-06004-s001.zip]

Archive with 1 entries (1 files):
- molecules-1309142-supplementary.pdf
